# Supplementary material for: Knowledge, Beliefs, and Perceptions of TB and Its Treatment amongst TB Patients in the Limpopo Province, South Africa
Source: Int J Environ Res Public Health. 2021 Oct 2;18(19):10404. doi: 10.3390/ijerph181910404 (PMC8508321; doi:10.3390/ijerph181910404)
Supplement: Supplementary file 1 [file ijerph-18-10404-s001.zip]

Archive with 1 entries (1 files):
- ijerph-1341305-supplementary.pdf
